# Supplementary material for: Integrative multi-omics analysis identifies a robust 14-metabolite signature and reveals microbiome–metabolite–host interactions in atherosclerosis
Source: Front Cardiovasc Med. 2026 Jun 8;13:1849138. doi: 10.3389/fcvm.2026.1849138 (PMC13283812; doi:10.3389/fcvm.2026.1849138)
Supplement: Supplementary file 2 [file Table1.xlsx]

## Sheet: Sheet1
Primer	sequence (5'to3')
P16-F	CACTCTCACCCGACCCGT
P16-R	GGTCCACGGGCAGACG
P21-F	CTCAAATCGTCCAGCGACCT
P21-R	GACTCCTTGTTCCGCTGCTA
Caspase-1-F	CCAGATGGTAGAGCGCAGAT
Caspase-1-R	CTGCCCACAGACATTCATACAG
p65-F	GTCCCTGTGCCTAACACCAG
p65-R	GTCCCAGACCAAACCCCTTC
GAPDH-F	GGACCTGACCTGCCGTCTAG
GAPDH-R	GTAGCCCAGGATGCCCTTGA
