# Supplementary material for: Integrative multi-omics analysis identifies a robust 14-metabolite signature and reveals microbiome–metabolite–host interactions in atherosclerosis
Source: Front Cardiovasc Med. 2026 Jun 8;13:1849138. doi: 10.3389/fcvm.2026.1849138 (PMC13283812; doi:10.3389/fcvm.2026.1849138)
Supplement: Supplementary file 3 [file Table2.xlsx]

## Sheet: Sheet1
Variable	level	HC	AS	P	Test	Signif
Age		50 (44.25–52)	60.5 (55.75–71.75)	0.00217691	Wilcoxon rank-sum test	**
Sex	Female	5 ( 50.0)	4 (40.0)	1	Fisher's exact test
	Male	5 ( 50.0)	6 (60.0)
BMI		22.8 (21.13–23.51)	24.43 (23.29–25.91)	0.0432571	Wilcoxon rank-sum test	*
Alcohol		2 (20%)	1 (10%)	1	Fisher's exact test
Smoking	No	8 ( 80.0)	5 (50.0)	0.348	Fisher's exact test
	Yes	2 ( 20.0)	5 (50.0)
Hypertension	No	9 ( 90.0)	3 (30.0)	0.022	Fisher's exact test	*
	Yes	1 ( 10.0)	7 (70.0)
FBG		4.44 (4.28–4.74)	5.38 (4.62–7.2)	0.115242	Wilcoxon rank-sum test
Diabetes	No	10 (100.0)	9 (90.0)	1	Fisher's exact test
	Yes	0 ( 0.0)	1 (10.0)
TC		6.03 (5.25–6.13)	2.47 (1.2–3.33)	0.160839	Wilcoxon rank-sum test
TG		3.14 (2.38–3.79)	3.3 (2.92–3.96)	0.937063	Wilcoxon rank-sum test
LDL		2.78 (2.56–3.42)	1.73 (1.44–2.72)	0.160839	Wilcoxon rank-sum test
HDL		1.03 (0.94–1.08)	0.9 (0.84–1.02)	0.573427	Wilcoxon rank-sum test
UA		307.55 (284.9–334.4)	384.05 (337.9–432.47)	0.0288056	Wilcoxon rank-sum test	*
BUN		5.76 (4.76–6.68)	6.42 (5.46–7.04)	0.242807	Wilcoxon rank-sum test
CR		66.55 (48.32–73.73)	76.6 (67.8–92.8)	0.0947195	Wilcoxon rank-sum test
AST		27.5 (24.35–33.4)	24.6 (20.4–27.8)	0.242807	Wilcoxon rank-sum test
ALT		23.3 (14.08–31.35)	23.7 (19.2–26.6)	0.743863	Wilcoxon rank-sum test
CRP		4.4 (2.48–8.73)	0.92 (0.7–1.97)	0.171429	Wilcoxon rank-sum test
